# Supplementary material for: Predominantly defective CD8+ T cell immunity to SARS-CoV-2 mRNA vaccination in lung transplant recipients
Source: J Transl Med. 2023 Jun 8;21:374. doi: 10.1186/s12967-023-04234-z (PMC10248978; doi:10.1186/s12967-023-04234-z)
Supplement: Supplementary file 2 — Additional file 2. Supplemental raw data spreadsheet. [file 12967_2023_4234_MOESM2_ESM.xlsx]

## Sheet: Ionophore Stimulations
		Age	Sex	Race	Hisp	Days After Vac 2	CD4/8 Ratio	CD4 Total IFNg	CD4 Total IL2	CD4 Both IFN/IL2	CD4 Total IL10	CD4 Total IL4	CD4 IL2:IFNg	CD4 IL10:IFNg	CD4 IL4:IFNg	CD8 Total IFNg	CD8 Total IL2	CD8 Both IFN/IL2	CD8 Total IL10	CD8 Total IL4	CD8 IL2:IFNg	CD8 IL10:IFNg	CD8 IL4:IFNg
Lung Tx Recipients	CLE0104	70	F	W	N	14	0.417633	0.952022	0.0775786	-0.638272	-2	-2	-0.874443	-2.95202	-2.95202	1.59767	-1.46852	-2	-2	-2	-3.06619	-3.59767	-3.59767
	CLE0133	63	M	W	N	19	-0.413734	1.70328	-0.943095	-1.79588	-1.61208	-2	-2.64638	-3.31536	-3.70328	1.65309	-1.69897	-2	-2	-2	-3.35206	-3.65309	-3.65309
	CLE0139	54	F	W	N	27	0.0829742	0.999405	1.01666	0.40824	-0.89279	0.0751819	0.0172519	-1.8922	-0.924224	1.39992	-0.0746879	-0.823909	-2	-1.88606	-1.4746	-3.39992	-3.28597
	CLE0140	70	F	W	N	146	-0.734307	1.63032	0.772468	0.518382	-1.25964	-1.69897	-0.857848	-2.88995	-3.32929	1.9456	-1.20761	-1.52288	-2	-2	-3.1532	-3.9456	-3.9456
	CLE0150	67	W	F	N	139	0.250337	1.39243	0.963316	0.298853	-1.19504	-0.747147	-0.429114	-2.58747	-2.13958	1.86705	-0.136207	-1.52288	-2	-1.68215	-2.00326	-3.86705	-3.5492
	CLE0151	76	M	W	N	49	0.663103	1.40967	0.868161	0.276462	-1.67778	-1.01323	-0.54151	-3.08745	-2.4229	1.68257	0.681422	-0.443697	-1.29243	-1.06048	-1.00115	-2.975	-2.74305
	CLE0152	72	M	W	N	29	0.912896	1.05994	1.20588	0.540329	-1.68846	0.472025	0.145938	-2.7484	-0.587917	1.69355	0.507856	-0.387216	-2	-0.455932	-1.1857	-3.69355	-2.14948
	CLE0154	57	M	W	N	42	0.66518	0.396407	0.592849	-0.0376022	-1.45284	0.417237	0.196442	-1.84925	0.0208306	1.36981	0.273971	-0.460924	-2	-0.408935	-1.09584	-3.36981	-1.77874
	CLE0155	73	M	W	Y	52	0.847178	0.264138	0.0246868	-0.527068	-1.72033	-0.620658	-0.239451	-1.98447	-0.884796	1.48615	0.117271	-0.638272	-2	-0.638272	-1.36888	-3.48615	-2.12442
	CLE0156	64	F	W	N	48	0.393149	1.82013	0.131506	-0.287645	-1.40949	-0.97613	-1.68863	-3.22963	-2.79626	1.8608	-0.88941	-2	-2	-1.50864	-2.75022	-3.8608	-3.36944
	CLE0157	59	F	W	N	177	0.32345	1.75784	0.627567	0.132887	-2	-0.265232	-1.13027	-3.75784	-2.02307	1.91435	-0.0721166	-0.958607	-1.74473	-2.30103	-1.98647	-3.65908	-4.21538
	CLE0159	58	M	A	N	53	-0.291424	1.51148	1.23942	0.297747	-0.979059	0.11692	-0.272058	-2.49054	-1.39456	1.2282	1.26225	-0.498379	-2	-0.777284	0.0340461	-3.2282	-2.00548
	CLE0163	71	M	W	Y	62	0.186457	0.96708	-0.220404	-0.721246	-2	-2	-1.18748	-2.96708	-2.96708	1.77532	-1.55284	-2	-2	-2	-3.32816	-3.77532	-3.77532
	CLE0173	42	F	O	Y	76	-0.194289	0.834421	-0.122715	-0.886057	-2	0.301464	-0.957136	-2.83442	-0.532957	1.72104	-1.69897	-2	-1.74112	-0.943095	-3.42001	-3.46216	-2.66413
	CLE0177	69	M	A	N	93	-0.325448	1.74764	0.568084	0.09691	-1.42022	-2	-1.17956	-3.16786	-3.74764	1.82363	-0.154902	-1.4437	-2	-2	-1.97853	-3.82363	-3.82363
	CLE0178	39	M	W	Y	96	-0.11961	1.49708	-0.778143	-1.65758	-2	-1.00436	-2.27522	-3.49708	-2.50145	1.86314	-1.79833	-2.22841	-2	-1.38722	-3.66147	-3.86314	-3.25036
	CLE0185	70	M	W	N	133	0.854975	0.362671	-1.04096	-1.60206	-2	-1.65679	-1.40363	-2.36267	-2.01946	1.23251	-1.69897	-2	-2	-0.187087	-2.93148	-3.23251	-1.4196
	CLE0190	56	F	W	N	132	0.254257	1.51755	1.2379	0.808211	-1.49214	-0.0457575	-0.279659	-3.0097	-1.56331	1.7676	0.365488	-0.327902	-2	-1.30103	-1.40211	-3.7676	-3.06863
	CLE0195	45	M	W	N	129	0.0858065	1.14944	0.631038	0.232996	-1.20066	0.0534626	-0.518399	-2.3501	-1.09597	1.90056	-0.338348	-1.25181	-2	-1.55284	-2.23891	-3.90056	-3.4534
	CLE0196	69	F	W	N	142	-0.0681158	1.0406	1.084	0.558709	-1.79588	0.708846	0.0434017	-2.83648	-0.331757	1.73985	-0.149967	-0.853872	-2	-0.826814	-1.88981	-3.73985	-2.56666
	MEAN	62.2				82.9
	SD	10.7243				50.2781
	MIN	39				14
	MAX	76				177
Healthy Controls	CLE0083	49	M	A	N	158	0.686765	0.0622359	0.632893	-0.54014	-1.44648	0.00560945	0.570657	-1.50872	-0.0566265	0.935003	-0.00877392	-1.14267	-2	-0.536107	-0.943777	-2.935	-1.47111
	CLE0091	58	F	W	N	21	0.159438	1.26212	0.97462	0.476678	-2	-1.11919	-0.287497	-3.26212	-2.3813	1.86458	-0.0283578	-0.623806	-2	-2	-1.89293	-3.86458	-3.86458
	CLE0102	66	F	W	N	235	0.222835	1.43304	1.04274	0.644439	-2	-0.314993	-0.390296	-3.43304	-1.74803	1.85736	-0.23274	-0.677781	-2	-2	-2.0901	-3.85736	-3.85736
	CLE0110	46	M	W	N	99	0.0889411	1.23576	0.618235	0.209515	-2	-1.02669	-0.61752	-3.23576	-2.26244	1.78936	-0.0338583	-0.721246	-2	-2	-1.82321	-3.78936	-3.78936
	CLE0111	42	F	A	N	99	0.393009	1.4025	0.958994	0.609594	-2	-0.567801	-0.443503	-3.4025	-1.9703	1.77496	0.237795	-0.552842	-2	-2	-1.53717	-3.77496	-3.77496
	CLE0112	64	M	W	N	156	0.247106	0.884338	1.11808	0.409478	-1.38722	-0.61261	0.233738	-2.27155	-1.49695	1.68369	0.469969	-0.408935	-2	-1.9393	-1.21372	-3.68369	-3.62299
	CLE0113	34	F	W	N	167	0.345132	1.02883	0.586716	0.132945	-1.54227	-0.283162	-0.442111	-2.5711	-1.31199	1.7123	-0.216904	-1.14874	-2	-2	-1.92921	-3.7123	-3.7123
	CLE0116	66	F	W	N	111	0.735229	1.02166	1.04704	0.380211	-1.76548	-0.899078	0.0253768	-2.78715	-1.92074	1.78633	0.148911	-0.537602	-2	-2	-1.63741	-3.78633	-3.78633
	CLE0124	55	F	W	N	114	0.851415	0.735188	1.10844	0.249793	-1.31114	-0.109104	0.373256	-2.04632	-0.844293	1.45803	1.16411	0.0827854	-2	-2	-0.293918	-3.45803	-3.45803
	CLE0126	53	F	A	N	107	0.114955	0.639095	-1.69897	-2	-2	1.36526	-2.33806	-2.63909	0.726168	0.319614	0.3126	-2	-2	-2	-0.00701356	-2.31961	-2.31961
	CLE0128	58	F	A	N	107	0.206109	0.857453	0.758912	0.045323	-1.61979	-0.625252	-0.0985412	-2.47724	-1.4827	1.65079	0.173478	-0.568636	-2	-2	-1.47732	-3.65079	-3.65079
	CLE0130	52	M	W	N	228	0.441017	1.16007	0.89673	0.292256	-2	-0.364667	-0.263344	-3.16007	-1.52474	1.49415	0.360086	-0.69897	-1.59654	-2	-1.13407	-3.09069	-3.49415
	CLE0142	58	M	W	N	162	0.360324	0.6873	0.571409	-0.236572	-1.87648	-0.974694	-0.11589	-2.56377	-1.66199	1.67842	0.265996	-1.02228	-2	-2	-1.41242	-3.67842	-3.67842
	FR5829	58	M	O	Y	90	0.523675	1.07866	0.80927	0.297914	-1.79588	-0.835647	-0.269393	-2.87454	-1.91431	1.37284	0.695482	-2	-2	-1.69897	-0.677357	-3.37284	-3.07181
	HSW1227	40	M	A	N	114	0.292158	0.741152	0.884283	0.045323	-2	-0.928118	0.143132	-2.74115	-1.66927	1.15706	0.341237	-1.12494	-2	-1.24413	-0.815827	-3.15706	-2.40119
	HSW1284	50	F	O	Y	127	0.322219	1.46547	0.587494	0.178977	-1.60206	-0.90309	-0.87798	-3.06753	-2.36856	1.75494	-0.369572	-1.04576	-2	-2	-2.12452	-3.75494	-3.75494
	HSW151	40	F	O	Y	117	0.451465	1.077	0.914373	0.365488	-2	-0.677781	-0.162632	-3.077	-1.75479	1.621	-0.185087	-2	-2	-2	-1.80609	-3.621	-3.621
	HSW244	63	F	W	N	128	0.133894	1.13226	0.438245	-0.180456	-1.69897	-0.962574	-0.694015	-2.83123	-2.09483	1.80278	-0.985816	-2	-2	-2	-2.78859	-3.80278	-3.80278
	HSW307	30	F	W	N	121	0.343983	0.802089	0.615984	0.0374265	-1.8193	-0.793174	-0.186106	-2.62139	-1.59526	1.19056	-0.547217	-1.72125	-2	-1.38722	-1.73777	-3.19056	-2.57777
	HSW312	51	M	A	N	81	0.0559288	0.522183	0.532754	-0.522879	-2	-0.681937	0.0105711	-2.52218	-1.20412	1.69064	-0.308035	-0.823909	-2	-2	-1.99867	-3.69064	-3.69064
	HSW486	44	F	W	N	126	0.365992	1.36403	1.11193	0.773055	-2	-0.629431	-0.252093	-3.36403	-1.99346	1.67868	-0.31158	-0.481486	-1.74473	-1.74473	-1.99026	-3.42341	-3.42341
	HSW816	37	F	W	N	126	0.603374	0.793581	0.685204	-0.00568285	-2	-1.25181	-0.108377	-2.79358	-2.04539	0.965202	-0.638272	-2	-2	-2	-1.60347	-2.9652	-2.9652
	MEAN	50.6364				127
	SD	10.4769				45.9368
	MIN	30				21
	MAX	66				235
Cytokine values listed as log10 of percentage of total CD4 or CD8 cells after background subtraction
Ratios listed as log10 of ratios of percentages of total CD4 or CD8 cells after background subtraction

## Sheet: Spike Responses
	Subject	Age	Sex	Race	Hisp	Lung	Sirolimus	Tacrolimus	Prednisone	Mycophenolate	Azathioprine	COVID	Initial Vaccine	Boost Dose 3 Vaccine	Years from Transplant to First Vaccine Dose	Years from Transplant to COVID-19 Symptom Onset	Days Tested after Vaccine Dose 2	Days Tested after Vaccine Dose 3	Days Tested after COVID-19 Symptom Onset	Comments	PBMC Unenriched (Uncultured)	% Lymphs	%Live	%CD3/lym	%CD4/T	%CD8'T	CD4T SpikeP Only IL2+	CD4T SpikeP Only IFN+	CD4T SpikeP Total IL2+	CD4T SpikeP Total IFN+	CD4T SpikeP Both IL2+IFN+	CD4T SpikeP Total IL10+	CD4T SpikeP Total IL4+	CD8T SpikeP Only IL2+	CD8T SpikeP Only IFN+	CD8T SpikeP Total IL2+	CD8T SpikeP Total IFN+	CD8T SpikeP Both IL2+IFN+	CD8T SpikeP Total IL10+	CD8T SpikeP Total IL4+		PBMC mRNA-1273 Enriched/Cultured	% Lymphs	%Live	%CD3/lym	%CD4/T	%CD8'T	CD4T SpikeP Only IL2+	CD4T SpikeP Only IFN+
Lung Tx Post-Vaccination (Pre-Dose 3 Boost) Group	CLE0104	70	F	W	N	Double	Y	Y	Y	-	-	N	mRNA-1273	N/A	12.5	N/A	42	N/A	N/A			52.2	94.2	68.5	68.8	26.3	0.01	0.01	0.01	0.01	0.01	0.02258	0.01	0.054	0.01	0.054	0.01	0.01	0.01214	0.01			67.7	93.4	91.3	86.2	9.96	0.01	0.017
(No COVID-19)	CLE0133	63	M	W	N	Double	-	Y	Y	-	Y	N	mRNA-1273	N/A	4.4	N/A	50	N/A	N/A			54.2	92.2	92.2	24.3	63	0.01	0.01	0.01	0.01	0.01	0.01	0.01	0.01	0.01	0.01	0.01	0.01	0.01	0.012			53.7	82.8	99.3	49.4	45.9	0.06619	0.66
	CLE0139	54	F	W	N	Double	Y	-	Y	Y	-	N	mRNA-1273	N/A	7.8	N/A	55	N/A	N/A			61.6	96.1	62.3	50.6	41.8	0.016	0.01	0.016	0.01	0.01	0.01	0.02519	0.01	0.01	0.01	0.01	0.01	0.01	0.014			72.9	80.9	93.6	77.9	10.7	0.08386	0.01
	CLE0140	70	F	W	N	Single	-	Y	Y	-	-	N	mRNA-1273	N/A	6.5	N/A	67	N/A	N/A			50.7	92.8	70.5	38.1	58.9	0.01	0.01	0.01	0.01	0.01	0.01	0.01	0.01	0.051	0.01	0.051	0.01	0.01	0.01			40.4	92.9	87.4	68.4	29	0.01	0.323
	CLE0150	67	F	W	N	Single	-	Y	Y	Y	-	N	mRNA-1273	N/A	5.7	N/A	71	N/A	N/A			55.1	94.2	50.4	55.3	24.7	0.01	0.011	0.01	0.01369	0.01	0.01	0.01	0.04	0.017	0.04	0.017	0.01	0.01	0.01			75	81.1	94	87.1	7.27	0.01	0.245
	CLE0151	76	M	W	N	Single	Y	Y	Y	Y	-	N	mRNA-1273	N/A	3.6	N/A	77	N/A	N/A			59	94.8	40.1	75.5	16.4	0.01	0.01	0.01	0.01	0.01	0.01	0.01	0.072	0.01	0.072	0.01	0.01	0.01	0.01			69.4	91.6	71.7	73.5	21	0.01	0.08
	CLE0152	72	M	W	N	Single	-	Y	Y	Y	-	N	mRNA-1273	N/A	0.6	N/A	57	N/A	N/A			77.9	95.7	50.2	85.1	10.4	0.01	0.01	0.01349	0.01	0.01	0.01	0.05925	0.016	0.01	0.016	0.01	0.01	0.01	0.031			55.6	92.5	90.4	89	7.71	0.07	0.38
	CLE0154	57	M	W	N	Single	-	Y	Y	Y	-	N	mRNA-1273	N/A	1.9	N/A	76	N/A	N/A			46.3	90.4	86.4	79.1	17.1	0.01	0.01	0.01	0.01072	0.01	0.01	0.14151	0.01	0.01	0.01	0.01	0.01	0.01	0.01			35.7	89.1	96.6	78.6	16.6	0.01	0.05
	CLE0155	73	M	W	Y	Single	-	Y	Y	-	-	N	mRNA-1273	N/A	3.3	N/A	80	N/A	N/A			33.4	91.1	66.1	83.7	11.9	0.01637	0.01	0.01349	0.01	0.01	0.01	0.01	0.02	0.01	0.02	0.01	0.01	0.02	0.01			36.3	87.7	94.05	90.45	6.98	0.01	0.01
	CLE0156	64	F	W	N	Single	Y	Y	Y	-	-	N	mRNA-1273	N/A	1.9	N/A	76	N/A	N/A			55.2	95.3	32.6	58.6	23.7	0.01	0.01	0.01	0.01	0.01	0.01	0.01	0.036	0.01	0.036	0.01	0.01	0.01	0.034			48.8	93.5	75.5	88.4	9.24	0.01	0.01
	CLE0157	59	F	W	N	Double	-	Y	Y	Y	-	N	mRNA-1273	N/A	5.4	N/A	81	N/A	N/A			53.2	91.7	73.2	64.9	28.8	0.01	0.01614	0.01	0.0198	0.01	0.01	0.01	0.01	0.016	0.01	0.016	0.01	0.01	0.01			52.4	93.3	90.8	65.1	20	0.01	0.1
	CLE0159	58	M	A	N	Double	-	Y	Y	Y	-	N	mRNA-1273	N/A	0.6	N/A	82	N/A	N/A			43.8	95.3	70.4	32	62.6	0.01	0.01	0.01	0.01	0.01	0.01	0.01	0.01	0.01	0.01	0.01	0.01	0.01	0.01			39.1	95.5	84.3	50.1	46.2	0.01	0.01
	CLE0163	71	M	W	Y	Single	-	Y	Y	Y	-	N	mRNA-1273	N/A	2.5	N/A	90	N/A	N/A			54.8	95.2	60.6	53	34.5	0.01	0.01	0.01	0.01	0.01	0.01	0.01	0.019	0.01	0.019	0.01	0.01	0.01	0.01			59.5	92.8	90.2	90.1	8.37	0.01	0.06
	CLE0173	42	F	O	Y	Double	-	Y	Y	Y	-	N	mRNA-1273	N/A	2	N/A	105	N/A	N/A			72.4	95.4	27.9	29.6	46.3	0.01	0.01	0.01	0.01	0.01	0.01	0.036	0.01	0.01	0.01	0.01	0.01	0.01	0.01			42	84.9	38.6	47.7	26.3	0.01	0.13
	CLE0177	69	M	A	N	Double	-	Y	Y	-	-	N	mRNA-1273	N/A	11	N/A	121	N/A	N/A			68.6	89.8	64.6	26.8	56.7	0.01	0.01	0.01	0.01	0.01	0.01	0.01	0.012	0.01	0.012	0.01	0.01	0.01	0.01			75.3	93.6	86.8	61.1	33.2	0.17486	0.52
	CLE0178	39	M	W	Y	Double	-	Y	Y	Y	-	N	mRNA-1273	N/A	1.5	N/A	124	N/A	N/A			79.2	97.7	66.7	41	54	0.01	0.01	0.01	0.01	0.01	0.01	0.031	0.01	0.01	0.01	0.01	0.01	0.01	0.23			66.5	89.2	88.3	54.6	40.4	0.015	0.103
	CLE0185	70	M	W	N	Single	Y	Y	Y	-	-	N	mRNA-1273	N/A	5.1	N/A	158	N/A	N/A			53.3	94.8	56.2	84.5	11.8	0.01	0.01	0.01	0.01	0.01	0.01	0.05504	0.029	0.01	0.029	0.01	0.01	0.029	2.4			60.9	87.9	86.9	93.4	4.87	0.01	0.025
	CLE0190	56	F	W	N	Double	-	Y	Y	Y	-	N	mRNA-1273	N/A	6.3	N/A	160	N/A	N/A			61.9	95.2	59.9	59.8	33.3	0.01	0.0102	0.01	0.0102	0.01	0.01	0.01	0.01	0.01	0.01	0.01	0.01	0.01	0.023			23	85.1	94.8	89.1	8.45	0.01	0.027
	CLE0195	45	M	W	N	Double	-	Y	Y	Y	-	N	mRNA-1273	N/A	4.4	N/A	157	N/A	N/A			52.7	94.2	59.8	50.2	41.2	0.01	0.01	0.01	0.01	0.01	0.01	0.01	0.01	0.01	0.01	0.01	0.01	0.01	0.01			31.2	79.2	72.8	52.7	29.6	0.01	0.13
	CLE0196	69	F	W	N	Single	-	Y	Y	-	Y	N	mRNA-1273	N/A	6.5	N/A	170	N/A	N/A			57.3	94.3	65.3	42.4	49.6	0.029	0.01	0.029	0.01	0.01	0.01	0.026	0.01	0.02161	0.01	0.02406	0.01	0.01	0.01			42.2	80.6	91	64.1	31.3	0.024	4.15
	CLE0239	54	F	O	Y	Double	-	Y	Y	Y	-	N	mRNA-1273	N/A	1.8	N/A	188	N/A	N/A			N/A	N/A	N/A	N/A	N/A	N/A	N/A	N/A	N/A	N/A	N/A	N/A	N/A	N/A	N/A	N/A	N/A	N/A	N/A			74.3	90.3	95.2	86.8	11.7	0.01	0.162
	Mean	61.8095	10/21 F = 48%			11/21 D =52%	5/21 = 24%	20/21 = 95%	21/21 = 100%	13/21 = 62%	2/21 = 10%		21/21 M = 100%		4.5381		99.381
	SD	10.6048													3.19147		43.832
	Min	39													0.6		42
	Max	76													12.5		188
Lung Tx Post-Dose 3 Boost Group	CLE0104	70	F	W	N	Double	Y	Y	Y	-	-	N	mRNA-1273	mRNA-1273	12.5202	N/A	188	11	N/A			62.5	96.1	63	68.5	27.8	0.01	0.01	0.01	0.01	0.01	0.01	0.021	0.01	0.01	0.01	0.01	0.01	0.01	0.01			74.7	95.4	90.4	90.8	6.59	0.01	0.048
(No COVID-19)	CLE0133	63	M	W	N	Double	-	Y	Y	-	Y	N	mRNA-1273	BNT162b2	4.41068	N/A	195	37	N/A			39.7	93.5	92.1	25	62	0.01	0.01	0.01	0.01	0.01	0.01	0.01	0.01	0.01	0.01	0.01	0.01	0.024	0.01			47.8	88.1	99.2	56.8	38.4	0.081	0.3
	CLE0140	70	F	W	N	Single	-	Y	Y	-	-	N	mRNA-1273	mRNA-1273	6.49418	N/A	194	15	N/A			68.4	94.2	79.5	31.6	66.5	0.01	0.01	0.01	0.01	0.01	0.01	0.01	0.01	0.09377	0.01	0.09377	0.01	0.01	0.01			54.8	94.8	91	62.3	36.3	0.01	3.379
	CLE0150	67	F	W	N	Single	-	Y	Y	Y	-	N	mRNA-1273	mRNA-1273	5.68378	N/A	183	11	N/A			56.1	95.3	61.8	65.1	19.6	0.01	0.01	0.01	0.01	0.01	0.01	0.01	0.01	0.01	0.01	0.01	0.01	0.01	0.01			73.7	80	95.8	86.5	8.68	0.01483	0.105
	CLE0151	76	M	W	N	Single	Y	Y	Y	Y	-	N	mRNA-1273	mRNA-1273	3.57563	N/A	231	50	N/A			70.3	95.4	65	81.5	10.8	0.01	0.01	0.01	0.01	0.01	0.01	0.01	0.01	0.01	0.01	0.01	0.01	0.01	0.01			74.9	93.2	87.6	58.3	31.2	0.01	0.06
	CLE0152	72	M	W	N	Single	-	Y	Y	Y	-	N	mRNA-1273	mRNA-1273	0.637919	N/A	181	21	N/A			75.3	92.8	57.4	75.7	15.3	0.01	0.01	0.01	0.01	0.01	0.01	0.01	0.01	0.01	0.01	0.01	0.01	0.01	0.01			60.95	93.25	92.8	94.4	3.08	0.0291754	0.616313
	CLE0154	57	M	W	N	Single	-	Y	Y	Y	-	N	mRNA-1273	mRNA-1273	1.86174	N/A	193	19	N/A			43.4	93	70	61.1	30.1	0.01	0.01638	0.01	0.0143	0.01	0.01	0.01	0.01	0.01	0.01	0.01	0.01	0.01	0.01			54.8	91.8	97.6	94.6	4.015	0.0329545	0.786524
	CLE0155	73	M	W	Y	Single	-	Y	Y	-	-	N	mRNA-1273	mRNA-1273	3.30459	N/A	188	8	N/A			52	95.9	56.7	66.6	28.5	0.01	0.01	0.01	0.01	0.01	0.01	0.01	0.01	0.068	0.01	0.068	0.01	0.01	0.01			50.2	95.1	89.5	73	20.8	0.01	0.01
	CLE0156	64	F	W	N	Single	Y	Y	Y	-	-	N	mRNA-1273	mRNA-1273	1.9384	N/A	209	13	N/A			60.1	95.7	32.5	57.1	26	0.01	0.01	0.01	0.01	0.01	0.01	0.01	0.01075	0.01	0.01075	0.01	0.01	0.01	0.01			20	83.1	54.2	53.7	34.3	0.01	0.13
	CLE0157	59	F	W	N	Double	-	Y	Y	Y	-	N	mRNA-1273	mRNA-1273	5.44011	N/A	187	9	N/A			70.1	94.9	80.7	68	27.4	0.01	0.03289	0.01	0.03703	0.01	0.01	0.01	0.01	0.062	0.01	0.062	0.01	0.01	0.01			59.8	96.3	93.5	79.4	14.5	0.031	0.476
	CLE0159	58	M	A	N	Double	-	Y	Y	Y	-	N	mRNA-1273	mRNA-1273	0.613279	N/A	211	21	N/A			52.3	92.8	68.8	34.6	59.1	0.011	0.01	0.01073	0.01	0.01	0.01	0.01	0.01	0.01	0.01	0.01	0.01	0.01	0.01			17	87.3	86.25	7.515	90.25	0.0517341	0.01
	CLE0163	71	M	W	Y	Single	-	Y	Y	Y	-	N	mRNA-1273	mRNA-1273	2.45038	N/A	215	28	N/A			54.4	95.3	57.6	44.4	39	0.01	0.01	0.01	0.01	0.01	0.01	0.01	0.01	0.01	0.01	0.01	0.01	0.01	0.01			56.4	92.7	88.8	90.5	6.74	0.01	0.036
	CLE0164	75	M	W	N	Single	-	Y	Y	Y	-	N	mRNA-1273	mRNA-1273	2.72142	N/A	197	12	N/A			52.2	94.9	75.6	45.3	40	0.032	0.052	0.032	0.052	0.01	0.01	0.053	0.01	0.02143	0.01	0.01486	0.01	0.01	0.01			55.2	92.5	93.7	61.7	33.7	0.01	0.01
	CLE0173	42	F	O	Y	Double	-	Y	Y	Y	-	N	mRNA-1273	mRNA-1273	1.99042	N/A	196	9	N/A			60.2	90.9	36.7	48.2	35.7	0.01	0.01	0.01	0.01	0.01	0.01	0.01	0.01	0.01	0.01	0.01	0.01	0.01	0.01			27.8	81.5	31	13.3	32.8	0.028	0.01
	CLE0177	69	M	A	N	Double	-	Y	Y	-	-	N	mRNA-1273	mRNA-1273	10.9706	N/A	191	10	N/A			64.6	87.6	74	20.3	68.2	0.01	0.01	0.01	0.01	0.01	0.01	0.01	0.0163	0.01	0.0163	0.01	0.01	0.01	0.01			73.4	91.5	89.2	50.1	42.3	0.147	3.284
	CLE0185	70	M	W	N	Single	Y	Y	Y	-	-	N	mRNA-1273	mRNA-1273	5.07324	N/A	162	18	N/A			64.6	94.3	90.1	88.8	9.62	0.01	0.01	0.01	0.01	0.01	0.01	0.01	0.06	0.01	0.06	0.01	0.01	0.01	0.01			63.2	88.3	90.2	88.9	9.12	0.01	0.01
	CLE0190	56	F	W	N	Double	-	Y	Y	Y	-	N	mRNA-1273	mRNA-1273	6.27515	N/A	141	10	N/A			71.4	96.1	58.2	62.5	31.9	0.019	0.019	0.01899	0.01899	0.01	0.01	0.01	0.01	0.01659	0.01	0.01659	0.01	0.01	0.01			50.2	92.4	97.3	93.9	4.49	0.01	0.124
	CLE0195	45	M	W	N	Double	-	Y	Y	Y	-	N	mRNA-1273	mRNA-1273	4.43258	N/A	148	13	N/A			62.5	95.7	46.6	44.4	48.4	0.017	0.043	0.017	0.043	0.01	0.01	0.023	0.05777	0.03416	0.05777	0.03416	0.01	0.01	0.01			36.8	74.7	72.8	64.1	21.4	0.01	0.01
	CLE0196	69	F	W	N	Single	-	Y	Y	-	Y	N	mRNA-1273	mRNA-1273	6.50787	N/A	189	9	N/A			52.9	95.5	63.3	37	52.7	0.01	0.01	0.01	0.01	0.01	0.01	0.01	0.01	0.012	0.01	0.012	0.01	0.01	0.01			50	93.6	93.4	79.1	17.6	0.114	12.16
	Mean	64.5263	8/19 F = 42%			8/19 D =42%	4/19 = 21%	19/19 = 100%	19/19 = 100%	11/19 = 58%	2/19 = 11%		19/19 = 100%	18/19 = 95%	4.5738		189.421	17.0526
	SD	9.54736													3.15669		21.5183	10.9315
	Min	42													0.613279		141	8
	Max	76													12.5202		231	50
Lung Tx Post-COVID-19 Group	CLE0163	71	M	W	Y	Single	-	Y	Y	Y	-	Y	mRNA-1273	mRNA-1273	2.45038	3.1896	252	57	10	Tested after COVID-19 after vaccinated and boosted		14	85.6	52	58.8	23.5	0.053	0.01	0.053	0.01	0.01	0.01	0.01	0.01	0.01	0.01	0.01	0.01	0.01	0.13			71.3	92.5	90.5	93.9	2.33	0.01	0.065
(Regardless of Vaccination Timing)	CLE0165	62	F	W	N	Double	-	Y	Y	Y	-	Y	mRNA-1273	N/A	4.33402	3.78371	60	N/A	289	Tested after vaccinated after COVID-19		46.5	93.4	59.8	37.2	54.3	0.0219	0.01	0.0219	0.01	0.01	0.01	1.088	0.01	0.01	0.01	0.01	0.01	0.01	4.552			78.3	94	83.8	83.3	12.1	0.06811	2.83
	CLE0171	65	F	W	N	Single	-	Y	Y	Y	-	Y	mRNA-1273	N/A	1.31143	1.46749	56	N/A	35	Tested after COVID-19 after vaccinated		34.5	88.1	58.3	44.8	43.2	0.01	0.01	0.01	0.01	0.01	0.01	0.01	0.95187	0.01	0.95187	0.01	0.01	0.01	0.01			70.5	90.2	91.4	74.6	19	0.01	6.1
	CLE0173	42	F	O	Y	Double	-	Y	Y	Y	-	Y	mRNA-1273	mRNA-1273	2.00137	2.71869	267	80	34	Tested after COVID-19 after vaccinated and boosted		63.1	92.3	29.8	44.7	38.4	0.01	0.016	0.01	0.016	0.01	0.016	0.38	0.01	0.01	0.01	0.01	0.01	0.01	0.084			10.9	56	30.7	30.7	45	0.01	0.01
	CLE0178	39	M	W	Y	Double	-	Y	Y	Y	-	Y	mRNA-1273	mRNA-1273	1.47296	2.09993	244	62	43	Tested after COVID-19 after vaccinated and boosted		80.1	97.4	67.5	38.7	56.3	0.01	0.01	0.01	0.01	0.01	0.01	0.01	0.01	0.01	0.01	0.01	0.01	0.01	0.012			69.5	89.8	87.5	15.6	72	0.336	0.742
	CLE0216	62	M	O	Y	Double	-	Y	Y	Y	-	Y	mRNA-1273	N/A	0.936345	0.375086	154	N/A	387	Tested after vaccinated after COVID-19		76.4	95.6	92.8	14.6	82.8	0.01	0.01	0.01	0.01	0.01	0.01	0.01	0.01	0.01	0.01	0.01	0.01	0.01	0.01			72.1	89	90	49	47.9	0.063	3.33
	CLE0241	55	M	W	N	Double	-	Y	Y	Y	-	Y	mRNA-1273	N/A	1.9822	2.46133	185	N/A	38	Tested after COVID-19 after vaccinated		71.3	98.6	80.7	84.5	12.1	0.01	0.01	0.01	0.01	0.01	0.01	0.01	0.01	0.01	0.01	0.01	0.01	0.01	0.01			76.6	91	92.9	82.1	16.1	0.01	0.186
	CLE0252	75	M	W	N	Single	-	Y	Y	Y	-	Y	mRNA-1273	mRNA-1273	3.0527	2.7707	107	13	239	Tested after vaccinated and boosted after COVID-19		47.6	93.1	61	86.2	10.9	0.01	0.01	0.01	0.01	0.01	0.01	0.01	0.01	0.01	0.01	0.01	0.01	0.01	0.027			29.3	88.5	82	78	15.8	0.04752	1.05
	Mean	58.875	3/8 F = 38%			5/8 D =63%	0/8 =0%	8/8 = 100%	8/8 = 100%	8/8 = 100%	0/8 =0%				2.19268	2.35832	165.625	53	134.375
	SD	12.8668													1.09187	1.05741	85.358	28.4371	147.228
	Min	39													0.936345	0.375086	56	13	10
	Max	75													4.33402	3.78371	267	80	387
Healthy Control (Pre-Dose 3 Boost) Group	CLE0083	49	M	A	N	N/A	N/A	N/A	N/A	N/A	N/A	N	BNT162b2	N/A	N/A	N/A	158	N/A	N/A			71	96	66	81	17	0.01	0.01	0.01	0.01	0.01	0.01	0.01	0.01	0.01	0.01	0.01	0.01	0.01	0.01			19	77	90	47	34	0.01	0.12
(No COVID-19)	CLE0091	58	F	W	N	N/A	N/A	N/A	N/A	N/A	N/A	N	BNT162b2	N/A	N/A	N/A	21	N/A	N/A			67	95	71	55	38	0.01	0.01	0.01	0.01	0.01	0.01	0.01	0.01	0.01	0.01	0.01	0.01	0.01	0.01			77	93	94	24	55	0.544	2.881
	CLE0102	66	F	W	N	N/A	N/A	N/A	N/A	N/A	N/A	N	mRNA-1273	N/A	N/A	N/A	235	N/A	N/A			59	96	63	59	35	0.01	0.01	0.01	0.01	0.01	0.01	0.01	0.01	0.01	0.01	0.01	0.01	0.01	0.01			75	93	91	83	14	0.06	0.602
	CLE0110	46	M	W	N	N/A	N/A	N/A	N/A	N/A	N/A	N	BNT162b2	N/A	N/A	N/A	99	N/A	N/A			64	93	68	49	40	0.01	0.01	0.01	0.01	0.01	0.01	0.01	0.01	0.01	0.01	0.01	0.01	0.01	0.01			75	93	92	67	29	0.01	1.797
	CLE0111	42	F	A	N	N/A	N/A	N/A	N/A	N/A	N/A	N	BNT162b2	N/A	N/A	N/A	99	N/A	N/A			75	96	76	61	25	0.01	0.01	0.01	0.01	0.01	0.01	0.011	0.01	0.01	0.01	0.01	0.01	0.01	0.01			83	95	90	74	18	0.01	0.642
	CLE0112	74	F	W	N	N/A	N/A	N/A	N/A	N/A	N/A	N	BNT162b2	N/A	N/A	N/A	24	N/A	N/A			61	96	62	63	30	0.01	0.01	0.01	0.01	0.01	0.01	0.01	0.01	0.01	0.01	0.01	0.01	0.01	0.01			80	92	91	87	10	0.036	0.62
	CLE0113	51	F	A	N	N/A	N/A	N/A	N/A	N/A	N/A	N	mRNA-1273	N/A	N/A	N/A	167	N/A	N/A			74	97	68	61	28	0.01	0.01	0.01	0.01	0.01	0.01	0.01	0.01	0.012	0.01	0.012	0.01	0.01	0.01			50	95	90	57	32	0.01	0.962
	CLE0116	66	F	W	N	N/A	N/A	N/A	N/A	N/A	N/A	N	mRNA-1273	N/A	N/A	N/A	111	N/A	N/A			49	91	67	80	15	0.024	0.01	0.024	0.01	0.01	0.01	0.038	0.01	0.01	0.01	0.01	0.01	0.013	0.01			71.5	91	98.5	95.5	3	0.01	0.1495
	CLE0124	55	F	W	N	N/A	N/A	N/A	N/A	N/A	N/A	N	BNT162b2	N/A	N/A	N/A	114	N/A	N/A			64	93	67	83	12	0.01	0.01	0.01	0.01	0.01	0.01	0.01	0.023	0.01	0.023	0.01	0.01	0.01	0.01			63	75	98	71	20	0.01	0.054
	CLE0126	53	F	A	N	N/A	N/A	N/A	N/A	N/A	N/A	N	BNT162b2	N/A	N/A	N/A	107	N/A	N/A			76	94	62	52	40	0.01	0.01	0.01	0.01	0.01	0.01	0.01	0.01	0.01	0.01	0.01	0.01	0.01	0.01			70	92	87	67	24	0.01	0.296
	CLE0128	58	F	A	N	N/A	N/A	N/A	N/A	N/A	N/A	N	BNT162b2	N/A	N/A	N/A	107	N/A	N/A			53	90	38	57	35	0.01	0.01	0.01	0.01	0.01	0.01	0.01	0.01	0.01	0.01	0.01	0.01	0.01	0.027			75	89	90	82	15	0.125	11.956
	CLE0130	52	M	W	N	N/A	N/A	N/A	N/A	N/A	N/A	N	BNT162b2	N/A	N/A	N/A	228	N/A	N/A			59	91	72	65	23	0.01	0.01	0.01	0.01	0.01	0.014	0.01	0.01	0.01	0.01	0.01	0.01	0.01	0.01			58	87	94	89	8	0.093	1.3
	CLE0142	58	M	W	N	N/A	N/A	N/A	N/A	N/A	N/A	N	BNT162b2	N/A	N/A	N/A	162	N/A	N/A			59	98	63	53	23	0.01	0.01	0.01	0.01	0.01	0.01	0.01	0.01	0.01	0.01	0.01	0.01	0.01	0.01			74	92	89	83	10	0.01	0.24
	FR5829	58	M	O	Y	N/A	N/A	N/A	N/A	N/A	N/A	N	mRNA-1273	N/A	N/A	N/A	90	N/A	N/A			49	87	44	73	22	0.01	0.01	0.01	0.01	0.01	0.01	0.01	0.01	0.01	0.01	0.01	0.01	0.01	0.01			65	89	97	84	14	0.01	0.03
	HSW1227	40	M	A	N	N/A	N/A	N/A	N/A	N/A	N/A	N	BNT162b2	N/A	N/A	N/A	114	N/A	N/A			46	77	58	53	27	0.01	0.012	0.015	0.036	0.024	0.012	0.011	0.01	0.01	0.01	0.01	0.01	0.01	0.01			70	90	93	87	9	0.01	0.01
	HSW1284	50	F	O	Y	N/A	N/A	N/A	N/A	N/A	N/A	N	mRNA-1273	N/A	N/A	N/A	127	N/A	N/A			64	89	73	61	29	0.01	0.01	0.01	0.01	0.01	0.01	0.01	0.01	0.01	0.01	0.01	0.01	0.01	0.01			70	89	90	74	18	0.01	0.082
	HSW151	40	F	O	Y	N/A	N/A	N/A	N/A	N/A	N/A	N	BNT162b2	N/A	N/A	N/A	117	N/A	N/A			51	85	32	61	22	0.01	0.01	0.01	0.01	0.01	0.01	0.02	0.01	0.01	0.01	0.01	0.01	0.01	0.01			74	90	90	90	4	0.01	0.01
	HSW244	63	F	W	N	N/A	N/A	N/A	N/A	N/A	N/A	N	mRNA-1273	N/A	N/A	N/A	128	N/A	N/A			52	86	58	54	40	0.01	0.01	0.01	0.01	0.01	0.01	0.027	0.01	0.01	0.01	0.01	0.01	0.01	0.01			82	93	93	92	7	0.01	0.265
	HSW307	30	F	W	N	N/A	N/A	N/A	N/A	N/A	N/A	N	BNT162b2	N/A	N/A	N/A	121	N/A	N/A			63	92	75	67	30	0.01	0.01	0.01	0.01	0.01	0.01	0.01	0.01	0.01	0.01	0.01	0.01	0.01	0.01			75	92	95	88	10	0.01	0.01
	HSW312	51	M	A	N	N/A	N/A	N/A	N/A	N/A	N/A	N	BNT162b2	N/A	N/A	N/A	81	N/A	N/A			48	86	63	48	42	0.01	0.01	0.01	0.01	0.01	0.01	0.039	0.01	0.01	0.01	0.01	0.01	0.01	0.01			57	89	55	76	18	0.01	0.052
	HSW486	44	F	W	N	N/A	N/A	N/A	N/A	N/A	N/A	N	BNT162b2	N/A	N/A	N/A	126	N/A	N/A			47	90	64	66	28	0.01	0.01	0.01	0.01	0.01	0.01	0.078	0.01	0.01	0.01	0.01	0.01	0.01	0.043			87	97	96	91	8	0.01	2.632
	HSW816	37	F	W	N	N/A	N/A	N/A	N/A	N/A	N/A	N	BNT162b2	N/A	N/A	N/A	126	N/A	N/A			47	80	71	66	17	0.01	0.01	0.01	0.01	0.01	0.01	0.01	0.01	0.01	0.01	0.01	0.01	0.01	0.01			60	88	93	86	10	0.01	0.04
	Mean	51.8636	15/21 F = 71%										6/22 M = 27%				121
	SD	10.6068															50.3748
	Min	30															21
	Max	74															235
All cytokine response values background-subtracted, expressed as percentages of total CD4 or CD8 T cells
Lower limit of detection 0.01% listed if below 0.01%
Statistical Comparisons
Tx Vaccinated vs Control		0.0037491	0.2082										0				0.141719	(Days from last dose)
Tx Boosted vs Control		0.000281619	0.1086															8.31746e-11
Tx Vaccinated vs Tx Boosted		0.40171	0.7605			0.545	1	1	1	1	1				0.971857			1.29664e-09
Student t-test for continuous variables, Fisher exact test for binary variables
[truncated: 12 more columns]
